# Supplementary material for: Natural reversion promotes LPS elongation in an attenuated Coxiella burnetii strain
Source: Nat Commun. 2024 Jan 24;15:697. doi: 10.1038/s41467-023-43972-y (PMC10808227; doi:10.1038/s41467-023-43972-y)
Supplement: Supplementary file 4 — Source Data [file 41467_2023_43972_MOESM4_ESM.xlsx]

## Sheet: Figure 1
Figure 1b	Silver Stain
Figure 1c	Anti-Phase I LPS						Anti-Intermediate LPS					Anti-Phase II LPS
Figure 1e	Silver Stain
Figure 1f	Anti-Intermediate LPS

## Sheet: Figure 2
Figure 2a
	Day	Saline						NMII Δ0533 - 105						NMII						NMI Δdot/icm						NMII-E1						NMII-E2						NMC						NMI
	0	39.8	39.1	39.1	38.8	39.1	39.1	39.4	39.3	39	39.3	39	39.1	39.3	39	39.3	39	39.1	38.9	39.4	39.4	39.2	39	39.1	39.2	39.5	39.4	39.5	39.2	39.2	39.4	39.3	39.2	39.4	39.5	39.2	39.3	39.4	39.2	39.4	39.5	39.3	39	38.8	39.1	39.3	39.3	39.3	39.7
	1	39.4	39	39.2	38.8	39	39.2	39.3	39.1	38.9	39	39	39	39.2	39	39.1	38.9	39	38.7	39.4	39.2	39.1	38.8	39.1	39.4	39.3	39.4	39.7	39	39.5	39.3	39.2	39.3	39.3	39.2	39.5	39.1	39.3	39.2	39.3	39.5	39.3	39	38.7	39.1	39	39.1	39	39.3
	2	39.5	39	39.3	39	40.3	38.8	39.3	39.3	38.8	39.1	38.9	39	39.2	38.8	39.2	39	39.2	38.6	39.2	39.2	39.2	39.1	39	39.5	39.5	39.4	39.5	38.7	39.3	39.2	39	39	39.2	39.3	39.4	39	39.2	39.2	39.4	39.4	39.1	39.1	38.7	39	38.9	39	39.1	39.7
	3	39.4	38.9	39.2	39	39.8	38.8	39.2	39.1	39.3	39.1	38.9	38.8	39.4	38.8	39.4	38.9	39.2	38.5	39.3	39.5	39.1	39	39.2	39.6	39.3	39	39.6	39.6	39.3	39.5	39.6	39.4	39.2	39.4	39.6	39.1	39.7	39.5	39.7	39.4	39.1	40.1	38.8	40.3	39.1	39.6	38.9	39.9
	4	39.3	39	39.3	38.9	38.5	39	39	39	38.9	39.2	39	39	38.9	39	39.2	38.8	39.3	38.7	39.4	39.5	39.1	38.9	39.1	39.3	39.7	39.7	39.7	39.6	39.3	39.8	40.2	39.6	39.1	39.8	39.6	39.2	40	39.6	40.1	39.7	39.7	40.1	39.7	40.5	40.2	40.6	39.1	39.8
	5	39.4	39.1	39.4	38.9	38.5	39	39.1	39	38.9	38.9	38.7	38.9	38.9	39	38.9	38.5	39.2	38.6	39.4	39.4	38.9	38.8	39.1	39.5	40.2	40.5	40.3	39.8	39.3	40	40.4	39.3	39.1	39.7	39.7	39.2	39.7	39.6	40.5	41	40.2	40.5	39.9	39.5	40.4	40	40.2	40.3
	6	39.3	39.1	39.3	38.8	38.6	38.9	38.9	38.9	38.8	38.8	38.8	39	38.9	39	39	38.9	39.1	38.7	39.3	39.2	38.8	39.1	39	39.3	39.5	39.6	40.6	39.6	39.5	39.5	40.7	39	39.2	39.9	40	39.5	40	39.3	40.1	40.8	39.5	40.1	39.5	39.5	39.4	40.5	39.1	39.3
	7	39.4	38.8	39.1	38.9	38.9	38.9	39.3	39	38.8	38.6	39	39.1	39.1	39	39.2	38.9	38.9	38.6	39.1	39	39	38.8	39.1	39.7	39.2	39.3	40.1	39	39.1	39.2	40.4	39.1	39.1	39.4	39.4	39.1	39.3	39.5	39.3	40	39.3	39	39	38.6	39	39.3	39.6	39
	8	39.5	39.1	39.2	38.9	38.7	38.9	39.2	39.3	38.6	38.9	38.8	39	39.1	38.9	39.1	38.7	38.9	38.5	39.3	39.3	39.1	38.8	38.8	39.4	39	39.1	39.4	38.8	38.9	39.2	39.2	39.1	39.3	39.5	39.5	38.9	39.4	39.3	39.2	39.6	39.1	38.7	38.5	38.9	38.6	39	39	39
	9	39.4	38.9	39.1	38.8	38.6	38.8	38.9	38.9	38.6	38.9	38.9	38.9	39.1	38.9	39.1	38.9	39	38.6	39	39.2	39.1	38.9	39.4	39.5	39.1	38.8	39.3	38.8	39.2	39.4	39	39.3	39.1	39.5	39.2	39	38.9	39.1	39	39.2	39.1	38.8	38.3	39	38.9	38.7	39.1	38.8
	10	39.3	39	39.1	38.7	38.8	38.8	39.1	39.2	38.7	39	38.9	38.7	39	38.9	39	38.7	39	38.6	39.3	39.4	39	38.7	39.2	39.7	39.1	38.8	39.2	38.7	39.1	39.4	38.9	39	39.1	39.4	39.3	39.1	39.1	39	39	39	39	38.7	38.2	38.9	38.7	38.8	39	38.9
	11	39.3	39	39.2	38.7	38.8	38.8	39.1	39	38.6	39	38.9	39	39.1	39	38.9	38.7	39	38.6	39.3	39.1	39	38.8	39	39.4	39.1	39.1	39.2	38.5	39.2	39	38.8	39.1	39.3	39.3	39.3	39.2	38.9	39.1	38.8	39	39.1	38.6	38.4	39	38.6	39	39	39.1
	12	39.5	39	39.3	38.7	38.7	38.8	39.1	39	38.6	38.9	38.8	38.9	38.9	38.8	39	38.7	38.8	38.5	38.8	39	38.9	39	39	39.7	39	39.1	39.1	38.6	39.2	39.3	38.8	39	39.1	39.3	39.3	39.3	39.1	39.1	39.1	39.2	38.8	38.9	38.2	38.9	38.7	38.7	39	38.8
	13	39.5	39	39.1	38.6	38.8	39	39	38.8	38.7	39	39	39	38.8	39	39.1	38.8	39	38.7	38.9	39	39.1	39	38.9	39.4	39	39	39.3	38.7	39.4	39.3	39.2	39.1	39.1	39.3	39.3	39.2	38.9	39.2	39.2	39	39.3	39.1	38.3	38.8	38.7	39	39	38.8
	14	39.5	39	39.3	38.7	38.8	38.9	38.7	38.8	38.9	38.8	38.8	38.9	39	38.9	39.1	38.8	39.3	38.8	39.1	39	39	38.9	38.9	39.4	39.3	39.4	39.2	38.8	39.1	39.1	38.9	39.2	39.1	39.3	39.3	39.1	38.9	39.2	39.1	39.2	39.1	39.3	38.4	38.7	38.7	38.9	38.9	38.8
Figure 2b		Saline						NMII Δ0533						NMII						NMI Δdot/icm						NMII-E1						NMII-E2						NMC						NMI
	1	-0.4	-0.1	0.1	0	-0.1	0.1	-0.1	-0.2	-0.1	-0.3	0	-0.1	-0.1	0	-0.2	-0.1	-0.1	-0.2	0	-0.2	-0.1	-0.2	0	0.2	-0.2	0	0.2	-0.2	0.3	-0.1	-0.1	0.1	-0.1	-0.3	0.3	-0.2	-0.1	0	-0.1	0	0	0	-0.1	0	-0.3	-0.2	-0.3	-0.4
	2	-0.3	-0.1	0.2	0.2	1.2	-0.3	-0.1	0	-0.2	-0.2	-0.1	-0.1	-0.1	-0.2	-0.1	0	0.1	-0.3	-0.2	-0.2	0	0.1	-0.1	0.3	0	0	0	-0.5	0.1	-0.2	-0.3	-0.2	-0.2	-0.2	0.2	-0.3	-0.2	0	0	-0.1	-0.2	0.1	-0.1	-0.1	-0.4	-0.3	-0.2	0
	3	-0.4	-0.2	0.1	0.2	0.7	-0.3	-0.2	-0.2	0.3	-0.2	-0.1	-0.3	0.1	-0.2	0.1	-0.1	0.1	-0.4	-0.1	0.1	-0.1	0	0.1	0.4	-0.2	-0.4	0.1	0.4	0.1	0.1	0.3	0.2	-0.2	-0.1	0.4	-0.2	0.3	0.3	0.3	-0.1	-0.2	1.1	0	1.2	-0.2	0.3	-0.4	0.2
	4	-0.5	-0.1	0.2	0.1	-0.6	-0.1	-0.4	-0.3	-0.1	-0.1	0	-0.1	-0.4	0	-0.1	-0.2	0.2	-0.2	0	0.1	-0.1	-0.1	0	0.1	0.2	0.3	0.2	0.4	0.1	0.4	0.9	0.4	-0.3	0.3	0.4	-0.1	0.6	0.4	0.7	0.2	0.4	1.1	0.9	1.4	0.9	1.3	-0.2	0.1
	5	-0.4	0	0.3	0.1	-0.6	-0.1	-0.3	-0.3	-0.1	-0.4	-0.3	-0.2	-0.4	0	-0.4	-0.5	0.1	-0.3	0	0	-0.3	-0.2	0	0.3	0.7	1.1	0.8	0.6	0.1	0.6	1.1	0.1	-0.3	0.2	0.5	-0.1	0.3	0.4	1.1	1.5	0.9	1.5	1.1	0.4	1.1	0.7	0.9	0.6
	6	-0.5	0	0.2	0	-0.5	-0.2	-0.5	-0.4	-0.2	-0.5	-0.2	-0.1	-0.4	0	-0.3	-0.1	0	-0.2	-0.1	-0.2	-0.4	0.1	-0.1	0.1	0	0.2	1.1	0.4	0.3	0.1	1.4	-0.2	-0.2	0.4	0.8	0.2	0.6	0.1	0.7	1.3	0.2	1.1	0.7	0.4	0.1	1.2	-0.2	-0.4
	7	-0.4	-0.3	0	0.1	-0.2	-0.2	-0.1	-0.3	-0.2	-0.7	0	0	-0.2	0	-0.1	-0.1	-0.2	-0.3	-0.3	-0.4	-0.2	-0.2	0	0.5	-0.3	-0.1	0.6	-0.2	-0.1	-0.2	1.1	-0.1	-0.3	-0.1	0.2	-0.2	-0.1	0.3	-0.1	0.5	0	0	0.2	-0.5	-0.3	0	0.3	-0.7
	8	-0.3	0	0.1	0.1	-0.4	-0.2	-0.2	0	-0.4	-0.4	-0.2	-0.1	-0.2	-0.1	-0.2	-0.3	-0.2	-0.4	-0.1	-0.1	-0.1	-0.2	-0.3	0.2	-0.5	-0.3	-0.1	-0.4	-0.3	-0.2	-0.1	-0.1	-0.1	0	0.3	-0.4	0	0.1	-0.2	0.1	-0.2	-0.3	-0.3	-0.2	-0.7	-0.3	-0.3	-0.7
	9	-0.4	-0.2	0	0	-0.5	-0.3	-0.5	-0.4	-0.4	-0.4	-0.1	-0.2	-0.2	-0.1	-0.2	-0.1	-0.1	-0.3	-0.4	-0.2	-0.1	-0.1	0.3	0.3	-0.4	-0.6	-0.2	-0.4	0	0	-0.3	0.1	-0.3	0	0	-0.3	-0.5	-0.1	-0.4	-0.3	-0.2	-0.2	-0.5	-0.1	-0.4	-0.6	-0.2	-0.9
	10	-0.5	-0.1	0	-0.1	-0.3	-0.3	-0.3	-0.1	-0.3	-0.3	-0.1	-0.4	-0.3	-0.1	-0.3	-0.3	-0.1	-0.3	-0.1	0	-0.2	-0.3	0.1	0.5	-0.4	-0.6	-0.3	-0.5	-0.1	0	-0.4	-0.2	-0.3	-0.1	0.1	-0.2	-0.3	-0.2	-0.4	-0.5	-0.3	-0.3	-0.6	-0.2	-0.6	-0.5	-0.3	-0.8
	11	-0.5	-0.1	0.1	-0.1	-0.3	-0.3	-0.3	-0.3	-0.4	-0.3	-0.1	-0.1	-0.2	0	-0.4	-0.3	-0.1	-0.3	-0.1	-0.3	-0.2	-0.2	-0.1	0.2	-0.4	-0.3	-0.3	-0.7	0	-0.4	-0.5	-0.1	-0.1	-0.2	0.1	-0.1	-0.5	-0.1	-0.6	-0.5	-0.2	-0.4	-0.4	-0.1	-0.7	-0.3	-0.3	-0.6
	12	-0.3	-0.1	0.2	-0.1	-0.4	-0.3	-0.3	-0.3	-0.4	-0.4	-0.2	-0.2	-0.4	-0.2	-0.3	-0.3	-0.3	-0.4	-0.6	-0.4	-0.3	0	-0.1	0.5	-0.5	-0.3	-0.4	-0.6	0	-0.1	-0.5	-0.2	-0.3	-0.2	0.1	0	-0.3	-0.1	-0.3	-0.3	-0.5	-0.1	-0.6	-0.2	-0.6	-0.6	-0.3	-0.9
	13	-0.3	-0.1	0	-0.2	-0.3	-0.1	-0.4	-0.5	-0.3	-0.3	0	-0.1	-0.5	0	-0.2	-0.2	-0.1	-0.2	-0.5	-0.4	-0.1	0	-0.2	0.2	-0.5	-0.4	-0.2	-0.5	0.2	-0.1	-0.1	-0.1	-0.3	-0.2	0.1	-0.1	-0.5	0	-0.2	-0.5	0	0.1	-0.5	-0.3	-0.6	-0.3	-0.3	-0.9
	14	-0.3	-0.1	0.2	-0.1	-0.3	-0.2	-0.7	-0.5	-0.1	-0.5	-0.2	-0.2	-0.3	-0.1	-0.2	-0.2	0.2	-0.1	-0.3	-0.4	-0.2	-0.1	-0.2	0.2	-0.2	0	-0.3	-0.4	-0.1	-0.3	-0.4	0	-0.3	-0.2	0.1	-0.2	-0.5	0	-0.3	-0.3	-0.2	0.3	-0.4	-0.4	-0.6	-0.4	-0.4	-0.9
Figure 2c	Day	Saline						NMII						NMII Δ0533- 106						NMII P0						NMII P50						NMII-E1						NMII-E2						NMC
	0	38.7	39.2	38.6	38.6	39.3	39.1	39.3	38.9	39.2	39.6	39.4	39.2	39.3	39.1	39.2	39.2	39.1	39.2	39.1	39.4	39.1	38.9	38.7	39.1	39.3	39.7	39.2	39	39.1	39.4	39.6	39.4	38.8	39.4	39	39.4	39.3	38.6	39.3	39.3	39.4	39.4	39.1	39.2	39.1	39.7	39.3	39.2
	1	38.5	39.1	38.5	38.7	39.1	39	39	39.1	39.3	39.3	39.2	39.1	39.2	38.9	39.1	39.1	39.1	39.5	39.1	39.2	39.1	39	38.6	39.1	39.3	39.5	39.1	39	39	39.5	39.5	39.2	38.9	39.2	38.9	39.4	39.3	38.7	39.3	39.4	39.4	39	39.4	39.3	39	39.5	39.3	39.3
	2	38.7	39	38.6	38.6	39.1	38.8	39.6	39.8	40.3	40.4	40	39.7	39.6	39.2	39.4	39.1	39.3	39.4	40.3	40.6	39.4	39.5	39.7	40.2	39.3	39.5	39.3	39.1	39.6	39.4	41.1	40.8	40.1	41	40.4	40.8	40.2	39.9	39.2	40.7	41.1	40.1	39.3	40.5	40.7	40.3	40.7	40.3
	3	38.8	39	38.4	38.6	39	39	40.1	40.2	40.8	40.9	40.5	39.8	39.4	39.1	39	39.1	38.8	39.2	40.6	40.9	38.9	40.1	39.8	40.4	39.7	39.5	39.3	40.6	39.6	40	41.2	40.8	40.1	41.5	40.4	41	40.3	40.4	39.5	40.8	41.4	40.1	40.8	40.8	40.8	41	40.4	40.5
	4	38.5	38.8	38.4	38.6		38.9	40.1	39.8	40.3	39.8	40.8	39.7	39.2	38.8	39	39.2	39	39.4	40.5	41.1	38.9	40.3	40.1	40.3	39.4	39.3	39.2	39.9	38.8	39.6	40.5	40.5	39	41.1	39.9	40.2	40.6	40.1	39.2	40.5	41	39.9	40.3	40.3	40.4	40.2	40.8	40.5
	5	38.7	38.3	38.4	38.8		38.7	39.5	39.1	40.2	39.6	39.9	39	39.3	38.8	39.2	39.4	38.9	39.2	39.8	40.2	39	39.6	39.8	39.9	39.3	39.6	39.1	39.3	39	39.5	40.9	40.7	39.1	41.1	40.2	40.5	39.9	40	39.6	40.2	41.2	39.6	41	40.4	40.4	39.8	40.4	40.4
	6	38.6	38.3	38.6	38.5	39.1	38.8	39.3	39.2	39.3	39	39.3	39	39.3	38.8	39	39.2	38.8	39.1	39.1	39.5	38.8	38.9	39.2	39.2	39.2	39.3	38.9	38.9	38.9	39.2	40.8	40.1	39.2	41.2	39.8	40	39.8	39.5	39.3	40	40.5	39.3	40.5	39.6	39.8	40.2	40.1	40.3
	7	38.7	38.3	38.8	39	38.2	39.3	39.3	38.9	39	39.1	38.8	38.8	39.3	39	39.1	39.1	38.9	39.2	39	39.2	38.9	38.5	38.8	39.1	39.3	39.3	39	38.8	39.1	39.5	40.5	39.2	39.1	40.5	39.7	39.7	39.4	39.3	39.2	39.8	40.5	38.8	39.6	39	39.3	39.7	39.6	39.3
	8	38.5	38.2	38.8	38.8	38.7	39	39.2	38.8	39	39	38.8	38.6	39	38.8	39	39.2	38.9	39.3	38.8	39.3	38.6	38.4	38.5	38.9	39.1	39.2	39.1	38.7	39.1	39.4	39.8	39	38.9	39.3	39	39.7	39.2	38.8	39.2	40.1	39.8	38.8	39	38.6	38.8	39.4	39.4	38.9
	9	38.6	38.1	38.8	38.9	38.6	38.8	39.2	38.8	38.9	39.1	38.9	38.7	39.1	38.9	38.8	39.1	38.7	39.3	38.8	39	38.8	38.4	38.4	39	39.1	39.3	39.1	38.8	39	39.4	39.5	39.1	38.7	39.1	40	39.3	39	38.7	39.1	40.5	40.3	38.8	39	38.7	38.6	39.3	39.3	38.5
	10	38.8	38.1	38.6	38.3	38.6	38.8	39.1	39	38.6	39.1	38.7	38.5	38.9	38.8	38.8	39.4	38.9	39.3	38.4	39	38.5	38.2	38.5	38.9	39.2	39.3	39.1	38.8	38.9	39.4	39.4	39.1	38.6	39.9	40.1	39.2	38.8	38.7	39.2	39.3	39.4	38.8	39.2	38.8	38.8	39.2	38.8	38.5
	11	38.7	39.5	38.6	38.8	38.3	38.7	39.2	39	38.5	38.9	38.9	38.6	39.3	38.9	38.9	39.3	38.9	39.3	38.7	38.7	38.8	38.5	38.2	38.6	39	39.2	39	38.9	39	39.2	39.7	38.6	38.9	39.1	39.8	39.1	38.8	38.8	39	38.9	39.1	38.7	39.2	38.6	38.7	39.6	38.7	38.4
	12	38.6	37.8	38.6	38.9	38.7	38.7	39	38.8	38.8	39.1	39	38.6	39	38.8	39	39.3	38.8	39.2	38.9	39.1	38.7	38.4	38.6	38.8	39.1	39	39	38.6	38.6	39.1	39.4	38.4	38.8	38.6	39.1	38.9	38.8	38.8	39.1	38.7	39	38.7	39.2	39	38.9	39.5	39.2	38.8
	13	38.7	37.7	38.4	38.5	38.5	38.7	39.1	38.9	38.8	38.8	39	38.7	39.1	38.8	39	39.3	38.8	39	38.9	39.1	38.7	38.6	38.9	38.8	39.1	39.3	38.8	39	39	39.4	39	38.6	39.1	38.2	38.4	39.2	38.9	38.9	39.1	38.9	38.7	38.5	39	38.8	38.8	39.3	39	38.8
	14	38.8	38.3	38.5	38.5	38.6	38.8	39.1	38.9	38.8	39	39	38.7	39.2	38.9	38.9	39.1	38.9	39.3	38.8	38.9	38.9	38.8	38.7	39	39.3	39.6	38.9	39	39.1	39.6	38.6	38.7	39	38.4	38.2	39.1	39	39	39.4	39.1	38.7	38.8	39.4	38.9	38.8	39.8	39	39
Figure 2d	Day	Saline						NMII						NMII Δ0533						NMII P0						NMII P50						NMII-E1						NMII-E2						NMC
	1	-0.2	-0.1	-0.1	0.1	-0.2	-0.1	-0.3	0.2	0.1	-0.3	-0.2	-0.1	-0.1	-0.2	-0.1	-0.1	0	0.3	0	-0.2	0	0.1	-0.1	0	0	-0.2	-0.1	0	-0.1	0.1	-0.1	-0.2	0.1	-0.2	-0.1	0	0	0.1	0	0.1	0	-0.4	0.3	0.1	-0.1	-0.2	0	0.1
	2	0	-0.2	0	0	-0.2	-0.3	0.3	0.9	1.1	0.8	0.6	0.5	0.3	0.1	0.2	-0.1	0.2	0.2	1.2	1.2	0.3	0.6	1	1.1	0	-0.2	0.1	0.1	0.5	0	1.5	1.4	1.3	1.6	1.4	1.4	0.9	1.3	-0.1	1.4	1.7	0.7	0.2	1.3	1.6	0.6	1.4	1.1
	3	0.1	-0.2	-0.2	0	-0.3	-0.1	0.8	1.3	1.6	1.3	1.1	0.6	0.1	0	-0.2	-0.1	-0.3	0	1.5	1.5	-0.2	1.2	1.1	1.3	0.4	-0.2	0.1	1.6	0.5	0.6	1.6	1.4	1.3	2.1	1.4	1.6	1	1.8	0.2	1.5	2	0.7	1.7	1.6	1.7	1.3	1.1	1.3
	4	-0.2	-0.4	-0.2	0		-0.2	0.8	0.9	1.1	0.2	1.4	0.5	-0.1	-0.3	-0.2	0	-0.1	0.2	1.4	1.7	-0.2	1.4	1.4	1.2	0.1	-0.4	0	0.9	-0.3	0.2	0.9	1.1	0.2	1.7	0.9	0.8	1.3	1.5	-0.1	1.2	1.6	0.5	1.2	1.1	1.3	0.5	1.5	1.3
	5	0	-0.9	-0.2	0.2		-0.4	0.2	0.2	1	0	0.5	-0.2	0	-0.3	0	0.2	-0.2	0	0.7	0.8	-0.1	0.7	1.1	0.8	0	-0.1	-0.1	0.3	-0.1	0.1	1.3	1.3	0.3	1.7	1.2	1.1	0.6	1.4	0.3	0.9	1.8	0.2	1.9	1.2	1.3	0.1	1.1	1.2
	6	-0.1	-0.9	0	-0.1	-0.2	-0.3	0	0.3	0.1	-0.6	-0.1	-0.2	0	-0.3	-0.2	0	-0.3	-0.1	0	0.1	-0.3	0	0.5	0.1	-0.1	-0.4	-0.3	-0.1	-0.2	-0.2	1.2	0.7	0.4	1.8	0.8	0.6	0.5	0.9	0	0.7	1.1	-0.1	1.4	0.4	0.7	0.5	0.8	1.1
	7	0	-0.9	0.2	0.4	-1.1	0.2	0	0	-0.2	-0.5	-0.6	-0.4	0	-0.1	-0.1	-0.1	-0.2	0	-0.1	-0.2	-0.2	-0.4	0.1	0	0	-0.4	-0.2	-0.2	0	0.1	0.9	-0.2	0.3	1.1	0.7	0.3	0.1	0.7	-0.1	0.5	1.1	-0.6	0.5	-0.2	0.2	0	0.3	0.1
	8	-0.2	-1	0.2	0.2	-0.6	-0.1	-0.1	-0.1	-0.2	-0.6	-0.6	-0.6	-0.3	-0.3	-0.2	0	-0.2	0.1	-0.3	-0.1	-0.5	-0.5	-0.2	-0.2	-0.2	-0.5	-0.1	-0.3	0	0	0.2	-0.4	0.1	-0.1	0	0.3	-0.1	0.2	-0.1	0.8	0.4	-0.6	-0.1	-0.6	-0.3	-0.3	0.1	-0.3
	9	-0.1	-1.1	0.2	0.3	-0.7	-0.3	-0.1	-0.1	-0.3	-0.5	-0.5	-0.5	-0.2	-0.2	-0.4	-0.1	-0.4	0.1	-0.3	-0.4	-0.3	-0.5	-0.3	-0.1	-0.2	-0.4	-0.1	-0.2	-0.1	0	-0.1	-0.3	-0.1	-0.3	1	-0.1	-0.3	0.1	-0.2	1.2	0.9	-0.6	-0.1	-0.5	-0.5	-0.4	0	-0.7
	10	0.1	-1.1	0	-0.3	-0.7	-0.3	-0.2	0.1	-0.6	-0.5	-0.7	-0.7	-0.4	-0.3	-0.4	0.2	-0.2	0.1	-0.7	-0.4	-0.6	-0.7	-0.2	-0.2	-0.1	-0.4	-0.1	-0.2	-0.2	0	-0.2	-0.3	-0.2	0.5	1.1	-0.2	-0.5	0.1	-0.1	0	0	-0.6	0.1	-0.4	-0.3	-0.5	-0.5	-0.7
	11	0	0.3	0	0.2	-1	-0.4	-0.1	0.1	-0.7	-0.7	-0.5	-0.6	0	-0.2	-0.3	0.1	-0.2	0.1	-0.4	-0.7	-0.3	-0.4	-0.5	-0.5	-0.3	-0.5	-0.2	-0.1	-0.1	-0.2	0.1	-0.8	0.1	-0.3	0.8	-0.3	-0.5	0.2	-0.3	-0.4	-0.3	-0.7	0.1	-0.6	-0.4	-0.1	-0.6	-0.8
	12	-0.1	-1.4	0	0.3	-0.6	-0.4	-0.3	-0.1	-0.4	-0.5	-0.4	-0.6	-0.3	-0.3	-0.2	0.1	-0.3	0	-0.2	-0.3	-0.4	-0.5	-0.1	-0.3	-0.2	-0.7	-0.2	-0.4	-0.5	-0.3	-0.2	-1	0	-0.8	0.1	-0.5	-0.5	0.2	-0.2	-0.6	-0.4	-0.7	0.1	-0.2	-0.2	-0.2	-0.1	-0.4
	13	0	-1.5	-0.2	-0.1	-0.8	-0.4	-0.2	0	-0.4	-0.8	-0.4	-0.5	-0.2	-0.3	-0.2	0.1	-0.3	-0.2	-0.2	-0.3	-0.4	-0.3	0.2	-0.3	-0.2	-0.4	-0.4	0	-0.1	0	-0.6	-0.8	0.3	-1.2	-0.6	-0.2	-0.4	0.3	-0.2	-0.4	-0.7	-0.9	-0.1	-0.4	-0.3	-0.4	-0.3	-0.4
	14	0.1	-0.9	-0.1	-0.1	-0.7	-0.3	-0.2	0	-0.4	-0.6	-0.4	-0.5	-0.1	-0.2	-0.3	-0.1	-0.2	0.1	-0.3	-0.5	-0.2	-0.1	0	-0.1	0	-0.1	-0.3	0	0	0.2	-1	-0.7	0.2	-1	-0.8	-0.3	-0.3	0.4	0.1	-0.2	-0.7	-0.6	0.3	-0.3	-0.3	0.1	-0.3	-0.2
Figure 2e	Saline	NMII Δ0533	NMII	NMI Δdot/icm	NMII-E1	NMII-E2	NMC	NMI
	103.494	106.943	105.745	106.658	101.824	99.4474	101.003	98.7368
	108.408	104.894	104.192	103.031	103.494	102.68	104.633	102.322
	105.957	105.547	103.066	102.062	104.5	100.193	102.16	96.999
	104.413	107.155	102.237	109.489	104.705	105.603	102.667	97.1554
	99.2617	106.277	107.459	107.648	109.579	90.017	100.124	100.018
	105.797	107.568	104.853	103.857	104.714	107.299	98.2552	101.038
Figure 2f	Saline	NMII	NMII Δ0533	NMII P0	NMII P50	NMII-E1	NMII-E2	NMC	NMI
	100.531	100.264	111.002	95.4402	108.04	88.0623	100.634	94.1513	93.47
	106.923	98.1482	106.069	94.9635	104.515	88.4383	93.2896	89.7269	86.978
	103.118	91.9141	105.382	102.586	106.358	98.185	102.346	94.7696	91.2869
	107.123	94.1408	107.142	92.5124	101.098	85.9329	92.2965	94.9491	90.5871
	102.695	94.7537	103.429	95.6165	110.728	86.4547	87.3776	96.2748	87.5599
	105.622	99.8869	104.028	90.3001	105.115	88.9056	100.242	92.3149	86.6178
Figure 2g	Saline	NMII Δ0533- 106	NMII Δ0533- 105	NMII	NMI Δdot/icm	NMII-E1	NMII-E2	NMC	NMI
	0.123193	0.200939	0.127975	0.149914	0.134266	0.181808	0.235167	0.156683	0.357802
	0.110261	0.129049	0.131035	0.093143	0.179569	0.198698	0.232203	0.149659	0.245897
	0.095701	0.188249	0.165418	0.169291	0.142704	0.283208	0.179067	0.263123	0.273997
	0.09509	0.23191	0.131171	0.141699	0.160636	0.188385	0.192439	0.380366	0.372321
	0.129658	0.161151	0.15773	0.15316	0.155051	0.178791	0.19544	0.162435	0.23392
	0.097573	0.138018	0.182106	0.171517	0.177843	0.192631	0.150076	0.198381	0.22442
Figure 2h	Saline	NMII	NMII P0	NMII P50	NMII-E1	NMII-E2	NMC	NMI
	0.139754	0.201276	0.250066	0.154584	0.579977	0.260181	0.317276	0.319789
	0.145998	0.217738	0.306729	0.19217	0.498392	0.425275	0.332458	0.809343
	0.216871	0.35976	0.139965	0.238472	0.149398	0.229809	0.2974	0.312729
	0.199742	0.346753	0.261779	0.226722	0.74674	0.549685	0.136898	0.554516
	0.140711	0.221861	0.239395	0.237244	0.465727	0.962165	0.389545	0.433036
	0.21789	0.181129	0.401807	0.156616	0.447657	0.314301	0.374268	0.424584
Figure 2i	Saline	NMII Δ0533- 106	NMII Δ0533- 105	NMII	NMI Δdot/icm	NMII-E1	NMII-E2	NMC	NMI
	3287.89	2008.57	3708.68	150000000	85435711	1571.73	145990	1798.87	52308641
	3086.71	3511.64	2941.03	1980.36	900.611	1209.96	26536.8	1038.22	3292410
	3350.22	3525.12	143000000	1358465	84962352	2489.49	9533907	5611781	74693.7
	1686.39	3677.59	1902.61	3736.47	59007082	1010.92	24420063	1727.1	31694287
	1917.65	1464.24	3469.14	2751.91	84157445	2687.42	3654535	2438653	106000000
	2301.27	4241.84	5616.94	1918.4	95536664	1141.95	498.434	587.879	46847113
Figure 2j	Saline	NMII	NMII p0	NMII p50	NMII-E1	NMII-E2	NMC	NMI
	0	7553297	8987.24	185000000	94388.4	86281813	0	75353227
	0	3214770	2929.45	150000000	12326108	6795.95	2529.4	0
	0	5292.73	175000000	183000000	42294957	72364711	2791.44	19348092
	0	0	4162.55	196000000	6749558	2496229	43388.2	0
	2234.3	93303133	0	129000000	32171975	2347216	2448.99	13756828
	0	124691	0	148000000	3497.95	0	0	32474494
Figure 2k	Anti-Phase I LPS										Anti-Intermediate LPS
Figure 2l	Anti-Phase I LPS								Anti-Intermediate LPS
[truncated: 6 more columns]

## Sheet: Figure S2
Figure S2a	Silver Stain
Figure S2b	anti-Phase I LPS											anti-Intermediate LPS
Figure S2c	Silver Stain
Figure S2d	Anti-Phase I LPS										Anti-Intermediate LPS

## Sheet: Figure S3
Figure S3	PCR Gels

## Sheet: Figure S5
Figure S5a		Saline						NMII Δ0533 - 106						NMII Δ0533 - 105						NMII						NMI Δdot/icm - 106						NMII-E1						NMII-E2						NMC
	1	99.4086	100.613	101.249	99.6037	99.8595	101.924	99.7153	102.075	100.456	99.6851	100.071	101.677	100.554	99.4333	99.7175	100.264	101.314	100.592	101.46	100.423	100.042	101.163	100.99	100.221	100.212	99.766	100.215	104.264	102.106	103.548	100.2	99.3284	100.364	101.167	100.002	101.527	99.7116	99.9854	99.792	101.314	100.54	100.203	103.598	100.666	100.854	101.13	100.526	99.0027
	2	102.838	102.804	101.676	102.369	96.1547	101.953	104.227	103.688	102.378	101.978	102.075	104.54	101.694	100.479	98.4184	103.523	104.427	102.239	102.033	104.519	101.993	103.341	103.489	99.9458	101.086	101.436	100.453	104.602	101.729	103.184	100.648	102.12	102.42	101.704	105.239	101.254	101.834	100.673	99.391	103.213	101.083	101.529	103.577	102.333	102.29	102.581	101.629	103.024
	3	104.009	105.31	104.647	103.74	92.7287	101.336	107.285	103.747	105.001	103.275	103.41	103.91	104.48	101.986	104.903	106.008	105.499	103.96	103.596	100.739	101.686	103.411	103.566	99.6661	103.489	102.809	102.384	105.995	105.278	104.018	101.981	104.474	103.446	102.094	106.833	105.653	104.278	101.705	100.091	104.162	101.893	104.694	102.378	103.387	104.095	103.885	100.54	99.7395
	4	105.681	106.882	106.145	103.622	96.1569	102.687	107.032	104.694	105.408	104.648	102.807	104.875	103.996	103.528	104.7	105.003	107.79	107.416	104.032	102.719	102.895	101.484	107.667	105.291	104.687	102.254	102.822	108.804	105.544	103.532	101.23	105.18	102.83	102.448	107.388	105.218	100.35	103.195	99.5268	103.194	103.898	105.973	100.07	104.603	102.897	103.831	102.145	99.9445
	5	103.494	108.408	105.957	104.413	99.2617	105.797	111.002	106.069	105.382	107.142	103.429	104.028	106.943	104.894	105.547	107.155	106.277	107.568	105.745	104.192	103.066	102.237	107.459	104.853	106.658	103.031	102.062	109.489	107.648	103.857	101.824	103.494	104.5	104.705	109.579	104.714	99.4474	102.68	100.193	105.603	90.017	107.299	101.003	104.633	102.16	102.667	100.124	98.2552
	6	103.682	105.703	106.124	102.931	100.491	105.609	110.326	104.174	104.846	106.211	103.323	102.947	106.755	104.67	107.011	107.244	108.884	109.653	104.981	104.201	105.041	106.055	108.784	106.943	106.514	104.302	104.916	111.333	106.124	105.905	101.476	104.799	101.709	102.606	109.693	108.218	96.8299	102.553	101.333	103.095	101.938	108.382	100.019	107.397	100.916	101.088	101.8	97.779
	7	109.362	107.404	107.903	105.108	102.871	108.253	111.241	109.061	108.39	109.235	108.165	107.048	109.317	107.865	109.051	108.539	110.396	110.993	109.278	105.807	105.644	106.446	111.74	109.016	107.894	103.204	106.957	112.982	107.98	106.904	104.079	105.17	100.196	104.391	111.328	108.858	97.968	104.004	103.022	105.424	105.002	109.549	104.585	109.194	103.939	102.161	105.082	100.598
	8	108.73	110.236	108.746	106.109	102.975	109.859	113.796	110.109	108.527	110.068	106.968	109.13	110.283	110.189	109.588	112.207	111.254	112.174	110.37	107.435	106.081	107.113	111.955	108.725	107.362	105.983	107.754	114.603	106.685	107.671	105.833	107.701	108.659	105.86	112.428	111.412	102.952	104.034	103.964	108.335	93.71	109.449	108.075	111.494	106.613	104.274	105.579	101.99
	9	108.681	108.03	108.893	106.109	104.407	109.548	110.701	109.874	108.86	113.025	107.247	109.295	109.757	108.349	111.238	111.511	112.127	111.937	110.954	107.892	106.536	107.825	110.735	109.878	107.566	105.751	109.548	116.393	105.801	104.81	105.88	108.234	108.539	107.137	115.064	112.717	107.443	104.034	103.474	107.417	106.831	109.449	108.572	110.192	106.361	106.251	106.489	103.579
	10	109.337	110.921	111.729	106.939	104.668	110.405	113.194	112.112	109.218	113.461	109.051	109.071	111.175	108.656	113.028	111.253	114.972	113.098	112.508	109.956	109.182	109.535	114.437	113.488	110.428	107.033	111.651	117.21	108.392	107.087	108.704	109.766	111.675	108.785	117.971	113.322	107.503	105.107	105.044	108.311	107.016	113.149	112.184	112.788	106.891	108.091	107.123	105.796
	11	108.26	113.811	112.171	109.54	106.56	112.584	115.745	113.701	110.715	114.063	112.046	110.841	114.17	111.202	113.064	111.808	118.42	118.424	112.488	111.726	110.586	112.375	115.65	115.124	112.942	108.251	113.683	120.389	111.057	108.075	110.875	110.364	112.774	110.587	119.093	116.222	108.326	104.765	106.958	111.003	110.097	114.193	112.069	113.744	109.491	109.549	110.145	104.594
	12	114.341	114.133	112.347	110.98	107.276	113.783	118.269	113.401	112.12	113.6	114.674	110.41	114.951	115.316	115.572	114.43	117.615	118.234	113.015	113.195	111.263	111.25	116.673	115.099	112.265	108.669	114.849	120.81	113.472	108.945	112.368	110.175	113.448	112.824	121.392	116.341	110.021	107.54	106.421	113.37	110.289	115.936	114.836	116.918	111.631	110.069	101.779	108.747
	13	112.235	113.833	112.427	109.591	108.534	112.803	117.829	114.208	112.346	111.759	113.35	114.359	112.734	114.024	116.803	115.236	119.192	116.984	116.12	114.056	111.46	113.186	118.66	114.644	114.166	107.946	117.399	120.637	112.212	110.054	113.504	113.908	114.694	112.265	120.792	117.962	111.754	106.16	106.939	112.49	113.228	116.873	115.468	115.632	112.612	110.716	111.281	108.636
	14	113.511	117.097	112.676	111.296	110.441	130.233	120.845	114.319	112.362	114.632	113.928	113.425	115.243	115.828	116.574	115.719	119.01	119.673	118.985	113.44	113.484	113.614	118.041	117.08	114.222	107.435	117.158	120.238	113.427	110.125	113.648	113.435	115.052	111.974	122.06	119.725	114.208	108.594	107.725	113.646	113.706	115.222	116.771	116.24	113.25	111.934	111.037	109.48
Figure S5b		Saline						NMII						NMII P0						NMII P50						NMII-E1						NMII-E2						NMC						NMI
	1	101.503	103.619	100.432	100.17	98.6985	100.802	99.0582	100.9	102.126	100.508	100.682	99.8432	99.0158	99.3425	102.339	101.987	100.456	99.8473	102.061	100.33	101.113	99.4554	101.777	102.233	102.032	101.788	103.546	100.715	103.971	100.608	101.543	102.094	99.6589	100.558	102.769	97.5419	103.53	103.363	101.546	100.504	100.414	101.943	99.05	96.304	100.462	103.083	99.996	98.1354
	2	100.865	105.711	102.269	102.817	100.239	100.624	100.891	100.171	97.1752	101.825	102.317	98.2842	99.3401	98.3438	98.6756	101.978	99.1705	99.0732	102.181	101.877	105.034	104.063	99.391	103.969	96.6456	93.775	100.396	96.1879	96.3864	94.9752	102.384	99.001	101.455	98.307	98.2469	100.494	104.157	99.7071	99.5026	98.8905	102.173	99.3225	97.83	95.967	98.6363	100.039	97.4285	96.0859
	3	102.491	105.095	102.158	103.309	103.261	102.605	100.118	99.1244	94.1282	98.4181	96.7924	98.6689	97.2197	97.2075	101.72	97.4881	95.0452	92.6274	104.292	100.831	105.239	101.138	98.5539	101.801	92.4567	89.8389	97.4414	90.3357	90.908	90.6514	100.849	96.5952	101.359	96.3651	91.6012	100.636	98.3318	92.4518	95.7606	95.0101	98.8817	95.673	91.4	88.3077	92.9879	91.9014	90.7873	91.313
	4	100.531	106.923	103.118	107.123	102.695	105.622	100.264	98.1482	91.9141	94.1408	94.7537	99.8869	95.4402	94.9635	102.586	92.5124	95.6165	90.3001	108.04	104.515	106.358	101.098	110.728	105.115	88.0623	88.4383	98.185	85.9329	86.4547	88.9056	100.634	93.2896	102.346	92.2965	87.3776	100.242	94.1513	89.7269	94.7696	94.9491	96.2748	92.3149	93.47	86.978	91.2869	90.5871	87.5599	86.6178
	5	103.768	108.862	104.414	107.107	104.802	106.982	100.618	99.8229	94.508	96.1431	95.8847	101.451	95.7349	96.3713	103.318	93.2161	96.3654	94.3074	111.311	105.573	107.252	103.415	106.138	108.176	86.8189	89.7619	103.684	87.5122	87.3253	91.2289	100.686	94.8873	103.065	92.6057	89.2617	101.489	93.8488	91.484	96.7785	97.3103	97.9952	93.3509	98.811	88.3773	96.0234	98.1166	91.1564	90.4458
	6	103.367	110.526	106.146	107.782	106.285	108.686	103.457	102.069	99.6547	103.205	100.767	104.373	98.8137	100.07	104.712	98.4042	99.1559	100.665	110.578	110.357	110.246	109.223	107.933	108.813	85.0233	93.7481	105.017	86.4749	89.7595	96.949	101.041	98.3821	104.635	95.6864	88.641	102.56	94.2202	96.2434	100.258	100.122	102.198	95.3765	101.81	88.8223	99.3837	100.436	93.5874	94.0512
	7	104.092	114.712	107.571	111.013	106.327	108.817	105.565	102.834	101.88	103.147	102.82	94.2818	100.356	92.3961	105.39	100.375	102.627	103.096	111.426	103.802	112.974	109.972	110.617	109.623	89.6834	96.3644	106.72	86.3998	91.0181	97.1371	101.46	100.237	105.708	97.8507	110.763	102.526	96.7831	101.115	102.956	100.844	105.774	97.1383	102.455	88.2399	100.083	102.669	96.5781	96.4996
	8	102.966	114.755	108.035	111.54	106.243	109.804	108.46	103.895	103.981	106.488	106.209	106.225	101.776	104.635	106.798	100.735	103.986	105.493	111.576	112.138	113.165	110.242	109.195	111.532	94.9538	99.5973	106.538	94.8624	93.8982	96.9528	105.316	101.544	108.283	98.1429	93.6747	107.026	100.904	107.284	103.937	100.818	105.9	96.9556	103.633	91.7692	101.745	103.172	98.0403	97.6986
	9	103.34	114.205	107.121	112.635	106.201	111.362	105.329	102.73	105.073	108.977	105.345	107.664	100.141	103.609	104.553	101.147	102.849	104.675	112.932	110.88	113.982	111.644	105.816	112.187	94.4515	98.1716	105.275	94.9862	93.5739	99.6372	102.355	100.918	90.5556	95.4243	114.124	107.906	102.751	103.311	102.822	100.642	108.01	99.4311	126.613	93.1941	104.551	103.627	100.052	97.2618
	10	106.555	113.002	110.203	114.019	107.44	113.8	106.241	104.664	107.389	110.615	107.255	107.746	99.2048	105.117	104.189	103.192	103.638	106.024	118.192	113.913	114.895	113.263	112.496	113.091	95.0721	99.7765	106.792	93.8028	91.3559	100.298	104.064	100.924	109.572	97.8488	96.1371	108.02	104.919	103.518	102.221	102.647	109.071	97.9985	104.7	95.489	104.655	105.304	100.951	99.7396
	11	109.955	114.766	110.782	116.909	106.29	113.994	105.553	106.32	107.663	111.75	108.148	109.781	103.429	107.752	107.132	104.797	105.7	110.797	118.661	115.191	115.916	113.531	112.555	113.013	97.8204	99.9923	109.938	94.7223	89.2981	102.187	106.617	104.365	108.58	98.7217	116.032	92.5993	106.504	105.234	105.46	102.95	112.299	101.865	103.952	96.7839	104.168	107.049	103.981	102.209
	12	107.802	118.424	110.221	116.451	112.743	115.033	106.201	105.318	104.674	110.903	109.977	110.496	104.07	108.667	108.865	105.934	104.847	110.814	117.866	115.045	116.135	113.97	111.502	114.819	99.315	102.037	111.789	96.9531	94.0217	99.4719	108.105	105.5	112.494	100.319	99.3512	108.414	105.504	106.097	106.484	104.194	108.899	102.351	106.59	96.7912	103.09	108.933	98.1366	106.661
	13	107.752	119.645	112.1	114.446	113.29	116.018	108.242	108.164	108.712	111.541	110.442	112.903	104.361	118.326	110.692	107.957	108.331	112.727	122.107	118.519	120.528	117.557	116.842	117.535	101.351	105.063	113.664	97.3327	97.4519	103.066	109.857	106.652	112.959	104.387	100.492	113.072	107.325	106.716	106.302	104.748	112.833	102.85	108.4	98.4597	107.909	111.091	105.432	102.543
	14	109.025	120.061	112.984	118.164	114.539	118.717	105.882	109.825	109.829	115.55	112.681	113.455	105.7	110.672	110.86	107.877	108.686	113.339	121.543	119.694	121.111	117.639	117.647	117.575	102.754	104.838	116.001	100.877	99.2684	105.796	110.3	108	114.376	105.982	101.406	113.394	109.154	107.104	106.767	106.397	115.865	103.36	107.451	100.52	107.851	111.701	105.378	104.204
[truncated: 6 more columns]

## Sheet: Figure S6
Figure S6a	anti-FOXO
Figure S6b	Silver Stain
Figure S6c	Silver Stain
Figure S6d	Silver Stain
